# Supplementary material for: Owner-Directed Feline Aggression in Thailand: Characteristics, Associated Factors, and a Clinical Comparison of Treatments
Source: Life (Basel). 2026 Feb 10;16(2):307. doi: 10.3390/life16020307 (PMC12942625; doi:10.3390/life16020307)
Supplement: Supplementary file 1 [file life-16-00307-s001.zip]

Archive with 1 entries (1 files):
- life-4111792-supplementary.pdf
